# Supplementary material for: Reliability, construct validity, and usefulness of an assessment device for agility and motor-cognitive reactive stepping performance in community-dwelling older adults
Source: PLoS One. 2026 Jul 17;21(7):e0351843. doi: 10.1371/journal.pone.0351843 (PMC13379004; doi:10.1371/journal.pone.0351843)
Supplement: S1 File — (XLSX) [file pone.0351843.s001.xlsx]

## Sheet: data sheet
Participants	age	sex [1 = females]	BMI (kg/m2)	PA(days/week)	GDS_depression_score	SF12_physical	SF12_mental	FESI_score	TUG_best	TUG_DT_best	walking speed (m/s)_ST	walking speed (m/s)_DT	hand_max	SKILLCOURT [SC]_SRT_T1	SC_SRT_T2	SC_SRT_T3	SC_CRT_T1	SC_CRT_T2	SC_CRT_T3	SC_Random Star Run [RSR]_T1	SC_RSR_T2	SC_RSR_T3	SC_DTScore_T1	SC_DTScore_T2	SC_DTScore_T3	SC_Switch IES_T1	SC_Switch RT_T1	SC_Switch_ER_T1	SC_Switch IES_T2	SC_Switch RT_T2	SC_Switch_ER_T2	SC_Switch IES_T3	SC_Switch RT_T3	SC_Switch_ER_T3	SC_2-Back IES_T1	SC_2-Back RT_T1	SC_2-Back_ER_T1	SC_2-Back IES_T2	SC_2-Back RT_T2	SC_2-Back_ER_T2	SC_2-Back IES_T3	SC_2-Back RT_T3	SC_2-Back_ER_T3	SC_Stroop IES_T1	SC_Stroop RT_T1	SC_Stroop_ER_T1	SC_Stroop IES_T2	SC_Stroop RT_T2	SC_Stroop_ER_T2
1	70-74	0	22.8104	5	0	35.4258	43.8899	17	4.89	5.67	1.33333	1.13889	42	641	665		811	769		28.433	27.649		13	35		1608.66	1445.41	0.101486	2116.26	1688.63	0.202068				1231.62	1231.62	0	1410.86	1410.86	0				2384.61	1662.56	0.302796	2302.48	1771.74	0.23051
2	65-69	0	27.0558	2	3	51.7296	50.8929	22	4.7	6.19	1.44444	1.38889	52	555	554		708	727		24.549	23.549		104	142		1072.43	1071.41	0.000956701	1186.55	1108.33	0.0659254				1145.37	1107.19	0.0333333	1055.14	1055.14	0				1203.12	1166.49	0.0304458	1179.31	1176.7	0.00220976
3	80-84	1	23.3762	5	0	56.3354	56.7883	17	6.53	6.55	0.916667	1.33333	20	696	705		1025	904		32.865	31.316		18	12		1645.71	1522.42	0.0749167	1614.5	1398.04	0.134072						0.333333			0.50001				2290.41	2080.78	0.0915293	1736.4	1582.8	0.0884589
4	65-69	1	39.1553	2	0	50.6286	61.1872	18	6.31	8.82	1.44444	1.25	22	793	783		852	807		36.183	35.582		55	53		1271.44	1231.64	0.0313038	1076.55	1042.59	0.031547				2294.05	1758.77	0.233333	1873.66	1498.92	0.2				1319.17	1319.17	0	1260.13	1260.13	0
5	70-74	0	28.3429	3	0	49.3098	61.1265	18	5.9	7.21	1.33333	1.19444	41	594	619		831	796		28.983	29.266		45	69		1389.51	1298.59	0.0654352	1301.6	1214.5	0.0669176				2002.3	1668.59	0.166666	1945.7	1491.7	0.233335				1309.37	1309.37	0	1308.7	1312.01	-0.00252923
6	65-69	1	21.8187	7	1	52.7654	59.2581	17	4.4	5.71	1.25	1.13889	30	702	669		761	749		28.55	27.383		51	63		971.142	938.77	0.033334	1290.7	1247.67	0.0333339				2203.63	1836.36	0.166667	2000	1666.67	0.166666				1167.32	1167.32	0	1314.93	1314.93	0
7	65-69	1	21.1927	7	1	44.9169	58.0176	27	4.7	5.06		1.44444	26	809	795		847	929		29.932	27.366		41	66		1364.5	1318.52	0.0336958	1315.46	1315.46	0						0.6	1820.79	1578.02	0.133334				1476.25	1476.25	0	1423.34	1379.96	0.0304818
8	75-79	1	23.618	7	2	50.6031	49.6033	16	6.35	6.76	1.22222	1.11111	20	629	658		754	859		32.75	30.283		27	10		902.343	872.936	0.0325896			0.301039				2541.86	1864.03	0.266667	2121.09	1555.47	0.266667				1670.08	1447.29	0.133399	2191.91	1787.18	0.184649
9	75-79	0	25.9121	7	2	44.7481	57.9481	16	9.33	10.96	1.30556	1.08333	41	704	712		901	914		34.933	32.55		34	11		1697.78	1531.19	0.098119	1397.5	1395.9	0.0011449				2533.96	1773.77	0.3			0.366657				1786.39	1670.33	0.0649695	1706.04	1706.04	0
10	70-74	1	26.3184	2	1	54.0496	35.5925	20	6.52	8.12	1.27778	1.08333	28	728	663		876	941		36.1	33.933		18	46		1826.86	1508	0.17454	1490.2	1392.6	0.0654946				2300.01	1916.68	0.166667	2417.2	2014.3	0.16668				1641.34	1638.97	0.00144638	1546.7	1547.5	-0.00051723
11	65-69	0	28.2669	1	0	46.5389	60.6948	16	4.17	5.12	1.30556	1.5	40	747	741		875	790		27.699	25.749		139	115		1120.15	1119.8	0.000313352	1120.82	1120.82	0				1507.74	1407.22	0.0666667	1325.93	1281.73	0.0333335				1315.6	1317.3	-0.00129523	1243.44	1243.44	0
12	65-69	1	21.4109	0	0	55.9128	55.8678	17	4.86	5.07	1.30556	1.38889	25	697	701		849	880		26.716	24.833		59	77		1553.99	1295.71	0.166205	1152.15	1114.6	0.0325972				1557.22	1453.4	0.0666669	1423.96	1281.56	0.1				1299.56	1259.59	0.0307559	1224.28	1219.43	0.00396068
13	60-64	0	33.1276	2	0	54.8358	59.7766	17	3.75	3.85	1.19444	1.16667	47	641	656		705	808		20.566	19.399		111	269		1190.87	1183.8	0.00594102	1048.83	1048.83	0				1422.46	1232.8	0.133333	1427.84	1237.46	0.133333				1288.79	1251.58	0.0288743	1159.83	1156.01	0.00329186
14	60-64	1	21.09	4	2	52.2219	53.6326	18	5.2	4.99	1.5	1.44444	29	626	672	639	730	767	766	22.05	22.033	23.29	121	171	69	893.583	833.963	0.06672	1025.66	888.9	0.133339	844.742	844.742	0	1185.39	1145.88	0.0333333	1195.81	1116.09	0.0666661	1166.42	1127.54	0.0333328	1202.03	1162.11	0.0332115	1113.33	1112.1	0.00110479
15	70-74	0	33.5294	2	0	55.501	57.8271	16	5.13	4.98	1.33333	1.38889	48	905	706	672	890	866	891	32.082	31.183	30.48	50	114	90	871.441	871.441	0	1204.26	1204.26	0	1127.51	1089.92	0.0333389	1266.05	1223.85	0.0333336	1812.9	1631.62	0.0999945			0.433332	1573.52	1462.53	0.0705367	1487.74	1425.61	0.0417613
16	75-79	0	27.3153	2	3	43.6778	62.2366	28	6.11	7.15	1.16667	0.944444	38	746	744	704	819	910	929	33.499	36.216	33.98	102	79	89	2151.82	1734.29	0.194037	1660.04	1533.55	0.076197	1531.6	1534.1	0.00163228	2476.09	1980.87	0.2	2086.6	1808.3	0.133375	2192.9	1900.59	0.133298	1477.69	1432.78	0.0303947	1861.5	1496.1	0.196293
17	65-69	1	28.1661	1	3	53.1306	59.8721	16	5.53	6.01	1.33333	1.22222	36	659	565		878	845		26.6	24.899		50	80		1382.38	1184.47	0.143161	1426.57	1327.44	0.0694876				2138.93	1568.55	0.266667	1872.17	1560.15	0.166667				1690.06	1408.38	0.166667	1515.14	1426.72	0.0583609
18	70-74	0	34.3771	1	1	54.2076	55.9632	22	6.06	6.08			36	762	670	611	947	881	815	35.509	34.132	30.74	25	70	96	2061.18	1909.88	0.0734069	1643.4	1643.4	0	1523.7	1523.7	0	2471.04	1976.83	0.2			0.333312	2912.07	2038.4	0.300017	1660.17	1654.63	0.0033376	1518.3	1518.3	0
19	60-64	0	23.8981	5	0	51.1746	58.7522	16	3.61	3.67	1.16667	1.08333	42	542	519	511	739	685	999	22.766	21.966	22.29	184	159	164	2368.77	1888.28	0.202842	1289.33	1202.39	0.0674282	1327.3	1327.3	0	1554.31	1347.07	0.133333	1709.42	1424.52	0.166667	1725.2	1437.7	0.166647	1238.91	1198.93	0.0322688	1219.05	1176.12	0.0352167
20	65-69	1	24.4639	5	2	57.2317	46.2564	19	5.83	5.91	1.5	1.41667	31	564	618	561	737		743	32.566	29.583	29.06	40	35	41	960.442	932.038	0.0295739	975.852	910.795	0.0666669	1092.7	986.6	0.0970989	1692.97	1185.08	0.3	1330.12	1197.11	0.1			0.433343	1371.43	1371.43	0	1255.5	1208.95	0.0370754
21	70-74	0	25.1278	3	2	52.0059	50.4367	16	5.32	7.41	1.55556	1.52778	45	708	756	684	990	977	1063	31.916	29.482	30.13	32	72	58	1214.31	1133.35	0.0666668	1044.7	1044.7	0	1281.1	1282.1	0.000780579			0.4			0.5	2215.1	1624.4	0.26667	1416.07	1412.24	0.00270679	1492.6	1492.45	9.98e-05
22	65-69	1	22.801	4	0	45.7855	55.3864	18	5.71	6.45	1.44444	0.944444	20	695		677	921	895	852	28.299	26.934	28.08	67	61	70			0.366667	1714.58	1655.88	0.0342357	1206.9	1164.1	0.0354628	2233.08	1563.16	0.3	1868.52	1494.82	0.2	1663.8	1441.9	0.133369	1300.05	1301.16	-0.000855351	1194.1	1194.1	0
23	75-79	1	24.5389	7	3	56.7618	50.3564	16	6.06	7.79	1.27778	1.16667	28	753	815	701	778	879	803	31.716	27.532	27.6	41	41	53	1193.75	1074.38	0.0999997	1157.81	1114.86	0.0370942	1300.9	1080.2	0.169652	1680.7	1456.61	0.133333	1549.13	1445.85	0.0666665	1900.2	1393.4	0.266709	1422.14	1371.38	0.0356919	1232.76	1232.76	0
24	65-69	0	31.5097	4	0	50.4063	56.8671	16	5.48	6.96	1.41667	1.30556	58	738	746		874	978		26.217	27.616		58	64		1556.99	1389.49	0.107579	1243.61	1162.11	0.0655357				1743.02	1626.81	0.0666672	1943.31	1554.65	0.2				1461.74	1461.74	0	1401.85	1401.85	0
25	60-64	1	26.7662	3	2	47.1104	56.6956	17	5.12	4.75	1.41667		32	600	570	684		734	822	25.051	24.899	24.91	47	119	75	1318.43	1317.11	0.0010065	1014.43	1013.63	0.000791574	1350.6	1300.7	0.0369465	2006.14	1671.78	0.166667	1365.79	1229.21	0.1	1151.9	1113.5	0.0333362	1234.53	1234.53	0	1058.39	1058.39	0
26	85-89	1	22.3133	2	1	52.9605	51.2603	16	5.63		1.63889	1.19444	18	729	725	717	815	764	781	41.782	35.699	36.88	19	12	26	1976.2	1530.8	0.225382			0.75	1620.2	1238.7	0.235465	2499.3	1916.1	0.233345			0.655159	2359.6	1887.7	0.199992			0.360464	1867.3	1690.9	0.0944679
27	65-69	0	23.3366	4	1	43.1382	64.0753	16	5.87	9.77	1.05556	0.583333	32	852	835	842	968	1015	941	26.632	24.833	24.69	80	120	74	1550.82	1242.13	0.199048	1550.8	1242.1	0.199059	1689.9	1303.1	0.228889	2037.11	1425.98	0.3	2037.1	1425.9	0.300034	1853.7	1359.3	0.26671	1787	1549.37	0.132976	1786.9	1549.3	0.132968
28	65-69	0	20.3727	5	0	55.9128	55.8678	17	6.47	9.48	1.44444	0.888889	25	751	681	504	820	877	728	26.933	26.066	27.01	21	36	39			0.366667	1205.27	1090.76	0.0950023	1033.04	964.1	0.0667351			0.533333			0.366667	1971.5	1511.4	0.233376	1302.41	1259	0.0333328	1162.95	1120.12	0.0368313
29	75-79	0	28.9338	4	1	55.501	57.8271	16	6.97	7.2	0.944444	0.805556	40	913	913	950	1187	1067	959	42.583	40.982	43.73	26	31	33	1727.48	1554.87	0.0999184			0.377557	1845.7	1413.01	0.234434	2582.53	1893.85	0.266667			0.333333			0.33332	1901.6	1702.17	0.104874	2229.8	1710.6	0.232846
30	60-64	0	28.0583	3	1	51.9813	54.9213	18	4.01	3.88	1.30556		51	541	568	520	718	756	649	22.716	22.2	21.71	129	210	207	1166.64	1128.69	0.0325335	1092.88	1092.88	0	1037.7	1036.2	0.0014455	1569.55	1517.23	0.0333331	1117.91	1117.91	0	1390.8	1251.7	0.100014	1442.21	1394.13	0.033333	1393.41	1341.99	0.0369023
31	85-89	0	23.3842	0	2	35.1188	45.7626	31	8.83	14.25	0.972222		24	720	763	777	891	902	919	45.533	43.399	50.21	35	34	51	1649.77	1528.12	0.0737393			0.355749	1921	1782.3	0.072202			0.533333	2593.23	1988.14	0.233334			0.366658	2146.26	2080.24	0.0307577	2128.97	1919.2	0.0985326
32	80-84	1	26.597	2	3	43.4839	65.0399	16	6.86	7.66	1.19444	1.13889	34		812	761	863	940	894	33.1	35.849	36.33	37	26	106	1531.4	1372.4	0.103827	1591.3	1326.7	0.166279	1582.7	1474.9	0.0681115	1801.5	1621.3	0.100028	1824.02	1580.8	0.133343	2121.7	1555.9	0.266673	1560.6	1399.8	0.103037	1375.9	1372.6	0.00239843
33	65-69	0	22.0988	3	8	42.1166	46.715	19	5.1	5.9	1.16667	1.16667	40	858	730	681	946	832	1068	25.416	24.316	25.94	114	92	92	1794.8	1616.7	0.0992311	1452.9	1452.9	0	1973.3	1644.4	0.166675	2194.4	1609.2	0.266679	1721.4	1434.5	0.166667	1666.9	1444.7	0.133301	1593.6	1540.5	0.0333208	1484	1484	0
34	70-74	0	26.0065	7	2	33.1432	57.4519	17	5.3	5.4	1.13889	1.05556	36	669	660		758	798		27.85	23.733		63	81		1813.73	1347.97	0.256797	1543.82	1492.36	0.0333335				1710.48	1539.43	0.0999999	1466.18	1368.43	0.0666671				1702.76	1589.24	0.0666669	1359.2	1363.14	-0.00290023
35	75-79	1	24.0625	0	3	56.2027	55.6782	18	8.03	9.7	0.972222	0.777778	20	894			861			40.799			55			1687.59	1462.58	0.133333									0.366668							1413.16	1413.16	0
36	80-84	1	21.4786	7	1	55.2355	39.0126	20	7.13	8.9	1.30556	1.13889	22	732	646	685	870	904	828	38.431	42.899	41.49	64	30	44	1780.84	1480.33	0.168746	1471.55	1278.32	0.131311	1639.23	1482.07	0.0958743			0.333334	2177.85	1669.69	0.233331	1619.84	1511.85	0.0666671	1383.24	1338.88	0.0320696	1312.57	1312.57	0
37	65-69	1	28.7172	2	3	53.3807	56.6171	25	6.36	7.29	1.27778	1.16667	27	600	658	655	736	774	853	30.866	30.4	31.56	60	90	74	1264.34	1264.34	0	1100.04	1100.04	0				2105.32	1824.61	0.133334	1791.96	1493.3	0.166667				1413.27	1365.94	0.0334897	1288.2	1288.2	0
38	75-79	1	20.2812	0	2	34.6752	54.5785	29	8.78	9.91	1.13889		18	627	781	669	899	959	882	47.266	39.799	41.43	54	29	54	1467.31	1467.32	0				1413.82	1366.69	0.0333335			0.333333				2626.81	1926.33	0.266667	1489.51	1488.69	0.00054737
39	65-69	1	19.9219	1	1	49.6349	52.8698	22	5.03	6.56	1.41667	1.11111	38	632	657	688	984	790	840	27.533	27.25	26.41	58	26	70	1128.22	1131.13	-0.0025842	1497.78	1298.08	0.133333	1276.94	1149.02	0.100177	1915.25	1532.2	0.2	2013.21	1543.46	0.233333	2298.21	1685.36	0.266667	1287.56	1287.56	1.01e-07	1152.43	1152.43	1.04e-07
40	75-79	1	22.9421	2	0	43.8033	62.1258	24	5.9	6.96	1.25	1.25	24	696	678	717	787	807	845	32.383	31.733	30.48	5	44	22	1517.35	1463.2	0.0356879	1270.6	1065.03	0.161787	1205.66	1165.06	0.0336767	2505.31	1753.72	0.3	2246.01	1647.08	0.266667	2050.79	1708.99	0.166667	1436.86	1436.86	0	1393.5	1393.5	0
41	65-69	1	25.7117	2	0	49.199	58.9256	20	6.85	6.08	1.27778	1.22222	35	624	639		751	719		31.565	32.9		22	50		1014.02	978.813	0.0347174	1047.56	1012.64	0.0333333				1812.38	1751.97	0.0333333	1873.73	1686.35	0.1				1245.15	1203.65	0.0333333	1409.6	1272.07	0.0975651
42	75-79	1	21.7555	3	3	49.4866	41.2672	19	5.77	6.88	1.25	1.08333	24	809	851	764	965	920	898	29.633	27.799	29.08	59	65	69	1280.99	1280.99	0	1316.85	1225.47	0.0693961	1182.41	1152.1	0.0256301	2265.47	1585.83	0.3	1652.89	1652.89	0			0.333333	1217.2	1177.01	0.0330206	1271.9	1270.22	0.00132117
43	70-74	1	22.0317	2	2	55.0067	53.3007	17	5.13	4.95			37	567	615		782	704		26.25	24.721		50	68		1336.37	1202.26	0.100356	1052.43	1053.5	-0.00101792				1511.33	1460.95	0.0333333	2012.08	1542.6	0.233333				1285.79	1285.79	0	1178.25	1174.45	0.00322196
44	70-74	1	23.8281	2	4	50.0307	57.1004	19	6.51	5.93	1.13889	1.05556	29	658	632	627	831	795	762	28.582	26.533	26.06	48	52	100	1069.46	998.165	0.0666666	1170.27	1053.25	0.1	1306.31	959.266	0.265667	1709.21	1595.27	0.0666667	1478.93	1331.04	0.1	1476.57	1328.92	0.1	1207.52	1208.23	-0.0005834	1403.63	1279.7	0.0882906
45	65-69	1	24.5243	7	0	55.9128	55.8678	16	4.95	5.45	1.44444	1.25	34	720	718	741	790	906	777	26.683	27.049	25.29	78	59	93	1285.72	1149.8	0.105713	1676.51	1230.6	0.265972	1378.9	1145.25	0.169446			0.4	1925.32	1411.9	0.266667	1938.97	1421.91	0.266667	1327.69	1283.43	0.0333334	1178.8	1175.78	0.00256297
46	85-89	1	25.3155	3	0	47.6707	58.2981	19	8.08	18.05	1.08333	0.527778	32	628	587	637	784	840	914	37.149	42.149	44.53	29	18	26	1228.16	1146.28	0.0666667	1134.95	1020.31	0.101007	1595.48	1489.12	0.0666667	2337.94	1948.28	0.166667	2367.4	1736.09	0.266667			0.5	1731.9	1561.75	0.0982491	1503.44	1399.99	0.0688095
47	60-64	1	25.8278	2	1	57.0371	54.6394	16	5.93	6.58	1.30556	1.08333	46	646	706		873	874		25.98	23.649		55	115		980.988	980.988	0	1078.94	1007.01	0.0666666				1752.11	1343.28	0.233333	1392.26	1299.44	0.0666667				1107.86	1031.23	0.0691656	1134.5	1133.95	0.000489676
48	65-69	0	26.4266	2	0	49.2731	58.0952	16	7.9	8.48	1.27778	1.25	58	609	641		734	734		24.1	23.433		93	121		1365.04	1272.15	0.0680463	1145.14	1145.14	0				1360.49	1269.79	0.0666667	1275.45	1190.42	0.0666667				1452.17	1408.53	0.0300508	1352.66	1305.11	0.0351509
49	75-79	0	28.5546	2	1	49.376	58.2026	19	7.76	11.01	1.08333	0.944444	49	957	883		1046	1017		36.649	40.75		30	4		1979.22	1646.14	0.168289	2396.21	2074.51	0.134251				2681.09	1966.13	0.266667	2663.88	1953.51	0.266667				3117.59	2489.83	0.201362	3050.35	2644.1	0.133183
50	70-74	1	22.8374	3		52.1116	56.7716	21	6.77	10.82	1.22222	1.08333	40	768	711	670	853	933	814	31.416	34.699	30.466	83	28	60	1451.83	1350.52	0.0697807	2087.09	1609.57	0.228795	2301.73	1911.25	0.16965			0.366667			0.566667	2478.18	1899.94	0.233333	1440.5	1440.5	0	1742.58	1743.54	-0.000546889
51	75-79	0	20.984	2	2	57.9323	48.9889	18	6.88	6.83	1	1.08333	38	797	767		813	835		46.815	38.632		5	23		1627.91	1512.35	0.0709865	2015.22	1612.18	0.2						0.4	2579.73	1805.81	0.3				2168.77	1801.52	0.169337	1730.94	1557.85	0.1
52	80-84	1	23.5078	2	0	58.4887	48.8748	20	6.98	11.72	1.27778	0.694444	37	810	702	777	1057	965	1058	41.082	48.78	38.98	13	11	34	2089.24	1728.6	0.17262	1753.04	1753.04	6.85e-08	2069.82	1647.47	0.204051			0.533333			0.5			0.5	2660.54	1871.02	0.29675	2971.81	2184.97	0.264769
53	80-84	1	23.4375	1	1	38.2226	53.5968	16	5.41	6.75	1.08333	0.805556	26	869	874		1000	1078		38.782	34.22		52	13		1403.63	1403.63	0	1439.96	1439.96	0						0.466667			0.566667				2577.56	1813.01	0.296618	2260.74	2032.84	0.10081
54	70-74	1	24.1588	3	0	54.2076	55.9632	16	5.9	7.24	1.33333	1.16667	41	605	673	605	836	804	847	26.633	25.898	25.833	105	113	96	1059.3	987.618	0.0676645	1112.76	1075.67	0.0333332	1186.77	1148.66	0.0321152	1802.16	1501.8	0.166667	1690.45	1239.67	0.266667	1296.6	1210.16	0.0666667	1244.35	1160.91	0.0670598	1123.62	1124.42	-0.000715393
55	75-79	1	24.2188	4	1	49.9944	58.8264	18	6.81	8.77	1.36111	1.05556	31	588	558	597	866	874	867	30.983	28.735	30.199	70	93	47	1125.06	1053.13	0.0639322	1145.64	1110.66	0.0305271	986.657	957.025	0.0300324	1702.93	1419.11	0.166667	1611.08	1342.57	0.166667	1402.73	1309.22	0.0666667	1191.62	1191.62	-1.09e-07	1309.3	1308.84	0.000354288
56	80-84	1		7	1	45.5249	55.4021	24	6.88	9.3	1.05556	0.861111	36	835	671		956	1019		47.149	38.916		14	13		2351.18	2347.65	0.00150097			0.405087				2689.58	1882.7	0.3			0.366667				2490.84	2133.67	0.143393	2135.08	1787.21	0.162929
57	70-74	1	21.0962	5	0	38.4658	62.8352	19	5.23	6.43	1.33333	0.833333	31	708	674		891	833		28.966	27.92		95	125		1423.93	1231.81	0.134926	1360.9	1100.36	0.191446				2660.38	2039.62	0.233333	1941.56	1553.25	0.2				1426.89	1426.89	0	1238.58	1240.23	-0.00133504
58	65-69	1	22.4913	2	1	28.0502	54.4061	20	6.09	7.25	1.30556	1.25	34	614	609		798	851		28.898	30.099		40	111		1149.5	1149.5	0	1402.3	1263.21	0.0991866				1865.44	1616.72	0.133333	1565.21	1460.86	0.0666667				1267.92	1228.39	0.0311754	1225.61	1225.61	-1.06e-07
59	70-74	1	19.7055	2	0	53.4928	48.6567	20	8.33	11	1.11111	0.888889	26	804	592		918	855		39.766	38.166		31	45		1367.91	1323.8	0.0322412	1751.84	1406.88	0.196914						0.533333			0.633333				1544.69	1434.96	0.0710338	1334.41	1289.93	0.0333334
60	75-79	1	26.079	1	2	37.9214	47.4153	20	5.45	6.81	1.19444	0.833333	36	735	686		841	926		33.883	32.433		39	68		1653.13	1427.67	0.136387	1319.51	1230.83	0.0672068						0.4	1798.17	1438.53	0.2				1860.84	1744.78	0.0623711	1335.29	1290.8	0.0333253
61	80-84	1	19.0982	2	0	30.9938	56.2014	20	8.98	10.11			32	819	798	751	1033	1118	976	40.58	43.41	44.28	42	51	51	2071.79	1790.1	0.135962	1894.9	1577.49	0.167505	2017.73	1670.94	0.171871			0.566667	2127.23	1701.79	0.2	2869.9	2008.93	0.3	2067.76	2000.43	0.0325592	2027.18	1895.12	0.0651474
62	75-79	1	28.3053	2	0	53.8408	35.0464	27	9.28	8.46	1.22222	1.08333	30	710	711	671	932	791	854	48.21	52.18	44.631	24	25	30	1572.12	1456.44	0.0735835	1566.69	1447.58	0.0760239	1530.44	1420.03	0.0721451	1366.51	1229.86	0.1	1459.76	1313.78	0.1	1563.96	1355.43	0.133333	1623.03	1457.11	0.102228	1525.63	1525.63	0
63	60-64	1	21.3675	4	1	45.0333	50.4232	18	5.61	5.24	1.47222	1.19444	34	607		594	648		626	25.01			47			1051.23	1051.23	0				1525.46	1217.44	0.201914	2065.93	1583.88	0.233333				2045.95	1568.56	0.233333	2281.22	1711.15	0.249899
64	65-69	1	21.8742	1	2	42.0072	55.1674	19	6.65	10.26	1.30556	0.944444	28	959	869		1252	1155		34.99	33.14		14	32		1391.42	1390.08	0.000963283	1345.29	1256.69	0.0658613				2712.95	2079.93	0.233333			0.633333				1752.94	1758.6	-0.0032279	1752.04	1576.54	0.10017
65	90-94	1	23.6713	1	1	47.4724	60.9531	30	7.65	9.63	0.972222	0.833333	36	764	721		1034	955		39.75	42.09		15	44		1436.01	1388.14	0.0333334	1491.11	1440.29	0.0340779				2526.54	1768.58	0.3			0.533333				1621.47	1513.37	0.0666666	1864.09	1805.23	0.031576
66	70-74	1	22.2063	4	0	52.6329	48.9898	18	6.08	6.31	1.47222	1.55556	36	617	565	665	715	709	784	26.18	26.58	26.45	117	75	112	1092.64	983.614	0.0997862	910.077	849.405	0.0666667	1158.01	1080.81	0.0666667	1468.12	1370.24	0.0666667	1238.7	1114.83	0.1	1367.91	1231.12	0.1	1326.37	1283.35	0.0324375	1280.05	1280.05	0
67	80-84	1	20.5326	3	2	43.8033	62.1258	21	6.73	6.75	1.19444		34	505	552	472	812	810	713	36.38	37	32.18	71	38	46	1549.31	1237.42	0.201311	1323.43	1235.2	0.0666666	1251.31	1169.45	0.0654199	1882.11	1631.16	0.133333	1647.18	1372.65	0.166667	1403.78	1356.98	0.0333334	1404.64	1319.04	0.0609382	1286.82	1286.82	0
68	80-84	0	30.4834	3	0	27.5532	57.7493	22	7.1	6.5		0.638889	32	589	578	671	834	757	756	40.84	41.3	41.232	22	9	11	2488.43	2073.69	0.166667	2619.45	2264.33	0.13557	2220.04	2063.47	0.0705241	2537.67	1860.96	0.266667			0.4	3357.86	2462.43	0.266667	2149.13	1856.74	0.136047	2187.39	1968.65	0.1
69	80-84	1	26.9274	0	2	35.1532	60.3307	26	8.98	13.45	0.944444	0.638889	25	915	846		1016	1006		42.71	38.46		12	26		1385.31	1246.78	0.1	1231.92	1188.86	0.0349526				2186.24	1748.99	0.2	1979.98	1583.99	0.2				1642.29	1477.46	0.100363	1970.6	1576.48	0.2
70	85-89	1	27.3909	1	0	35.9292	60.9902	16	7.85	13.25	1.19444	0.75	32	747	821	778	1012	1007	928	44.44	40.23	39.97	9	36	20	1905.92	1463.81	0.208897	2445.46	2116.09	0.134686	2812.03	1968.42	0.3	1874.35	1686.92	0.1			0.5			0.5	1588.66	1541.86	0.0294598			0.443046
71	80-84	1	26.8923	2	0	38.3599	56.6826	19	8.77	8.65	0.972222	0.972222	29	665	621		877	765		53.44	50.13		9			2440.42	1930.48	0.231967	1638.32	1362.24	0.168518						0.6	2014.49	1745.89	0.133333						0.763326	1691.01	1639.31	0.0305712
72	84-89	0	22.4088	7	0	50.395	61.3031	20	10.5	10.5	1.11111	0.916667	38	657	677	655	968	873	922	50.48	46.23	51.08	14	20	19	1231.92	1188.86	0.0349526	1722.96	1542.15	0.104944	1377.11	1331.21	0.0333334	1979.98	1583.99	0.2	2538.29	1946.02	0.233333	2528.22	1769.75	0.3	1970.6	1576.48	0.2	1944.81	1672.85	0.139839
RT	reaction time
ER	error
IES	Inverse efficiency score
SRT	simple reaction time
CRT	choice reaction time
RSR	Random Star Run
ST	single task
DT	dual task
PA	physical activity
[truncated: 13 more columns]
